# Supplementary material for: Ultrasound Elastography in the Diagnosis and Management of Uterine Pathologies: A Systematic Review
Source: J Clin Med. 2026 Jun 9;15(12):4468. doi: 10.3390/jcm15124468 (PMC13302079; doi:10.3390/jcm15124468)
Supplement: Supplementary file 1 [file jcm-15-04468-s001.zip]

Archive with 2 entries (2 files):
- jcm-4103771-PRISMA_2020_abstract_checklist.pdf
- jcm-4103771-PRISMA_2020_flow_diagram.pdf
